# Supplementary material for: iNOS Deletion in Alveolar Epithelium Cannot Reverse the Elastase-Induced Emphysema in Mice
Source: Cells. 2022 Dec 28;12(1):125. doi: 10.3390/cells12010125 (PMC9818765; doi:10.3390/cells12010125)
Supplement: Supplementary file 1 [file cells-12-00125-s001.zip]

Archive with 1 entries (1 files):
- cells-1974762-supplementary.pdf
